# Supplementary material for: Prevalence and Molecular Characterization of Methicillin-Resistant Staphylococci (MRS) and Mammaliicocci (MRM) in Dromedary Camels from Algeria: First Detection of SCCmec-mecC Hybrid in Methicillin-Resistant Mammaliicoccus lentus
Source: Antibiotics (Basel). 2023 Mar 29;12(4):674. doi: 10.3390/antibiotics12040674 (PMC10134997; doi:10.3390/antibiotics12040674)
Supplement: Supplementary file 1 [file antibiotics-12-00674-s001.zip]

Archive with 4 entries (3 files):
- antibiotics-2293778-supplementary/
- antibiotics-2293778-supplementary/Table S1.xlsx
- antibiotics-2293778-supplementary/Table S2.xlsx
- antibiotics-2293778-supplementary/Table S3.xlsx
