# Supplementary material for: Prevalence and Molecular Characterization of Methicillin-Resistant Staphylococci (MRS) and Mammaliicocci (MRM) in Dromedary Camels from Algeria: First Detection of SCCmec-mecC Hybrid in Methicillin-Resistant Mammaliicoccus lentus
Source: Antibiotics (Basel). 2023 Mar 29;12(4):674. doi: 10.3390/antibiotics12040674 (PMC10134997; doi:10.3390/antibiotics12040674)
Supplement: Supplementary file 1 [file antibiotics-12-00674-s001.zip › antibiotics-2293778-supplementary/Table S1.xlsx]

## Sheet: Supplementary Table S1
	Table S1. Overview of Staphylococcus and Mammaliicoccus genomes
							Sequencing QC				Assembly QC
		BioProject	Biosample	Accession	Date	Farm	Read Number	Read N50 (bp)	Throughput (bp)	Coverage (X)	Genome Size (bp)	largest contig (bp)	predicted genes	Plasmid	completeness (%)	GC content (%)	taxon rMLST	support rMLST
	M. lentus _7046	PRJNA937407	SAMN33407025	CP118856,CP118857,CP118858 ,CP118859	13-12-2021	1	87619	12038	740029541	246X	2650752	2634670	2650	3	0.9791	31,95%	Mammaliicoccus lentus	1
	M. lentus_7047	PRJNA937407	SAMN33407026	CP118850,CP118851,CP118852,CP118853,CP118854,CP118855	13-12-2021	1	73127	11843	619506863	206X	2620702	2595749	2595	5	0.9782	31,92%	Mammaliicoccus lentus	1
	M. lentus_7048	PRJNA937407	SAMN33407027	CP118848,CP118849	13-12-2021	1	80527	14609	781816474	260X	3101104	3092361	3105	3	0.9735	32,03%	Mammaliicoccus lentus	1
	S. epidermidis_7049	PRJNA937407	SAMN33407028	CP118842, CP118843, CP118844,CP118845,CP118846,CP118847	13-12-2021	1	64083	10490	449854853	149X	2643176	2455680	2445	6	0.9981	31,96%	Staphylococcus epidermidis	1
	M. lentus_7050	PRJNA937407	SAMN33407029	CP118837,CP118838,CP118839,CP118840,CP118841	13-12-2021	5	63026	13353	589875445	196X	2613100	2592578	2587	4	0.9791	31,93%	Mammaliicoccus lentus	1
	S. aureus_7051	PRJNA937407	SAMN33407030	CP118835, CP118836	06-06-2022	4	78293	12000	654162802	218X	2817539	2797779	2580	1	0.9967	32,88%	Staphylococcus aureus	1
	S. epidermidis_7052	PRJNA937407	SAMN33407031	CP118834	06-06-2022	4	112474	7692	609877231	203X	2526290	2526290	2616	0	0.9904	32,23%	Staphylococcus epidermidis	1
	S. aureus_7053	PRJNA937407	SAMN33407032	CP118832, CP118833	06-06-2022	4	128530	11614	926818542	309X	2817542	2797782	2578	1	0.9967	32,88%	Staphylococcus aureus	1
	S. aureus_7054	PRJNA937407	SAMN33407033	CP118830, CP118831	06-06-2022	5	203861	9442	1203833566	401X	2817544	2797783	2581	1	0.9967	32,88%	Staphylococcus aureus	1
	S. epidermidis_7055	PRJNA937407	SAMN33407034	CP118829	06-06-2022	5	150734	7086	780113875	260X	2526192	2526192	2588	0	0.9871	32,23%	Staphylococcus epidermidis	1
	S. hominis_7056	PRJNA937407	SAMN33407035	CP118825, CP118826,CP118827,CP118828	06-06-2022	5	161981	7934	812446626	270X	2254516	2229055	2296	4	0.9941	31,63%	Staphylococcus hominis	1
	S. epidermidis_7057	PRJNA937407	SAMN33407036	CP118820, CP118821,CP118822,CP118823,CP118824	06-06-2022	5	137087	6999	656445244	218X	2601358	2543028	2422	4	0.9967	32,16%	Staphylococcus epidermidis	1
	S. epidermidis_7060	PRJNA937407	SAMN33407038	CP118814, CP118815	06-06-2022	6	96659	7659	492912249	164X	2469476	2451635	2255	1	0.9981	32,21%	Staphylococcus epidermidis	1
	M. lentus_7066	PRJNA937407	SAMN33407043	CP118801, CP118802, CP118803, CP118804, CP118805, CP118806	13-12-2021	1	157134	13806	1186512941	396X	2622253	2592587	2596	6	0.9791	0.3192	Mammaliicoccus lentus	1
	S. epidermidis_7073	PRJNA937407	SAMN33407049	CP118781	06-06-2022	5	113529	10245	662558290	221X	2526144	2526144	2555	0	0.985	0.3223	Staphylococcus epidermidis	1
	M. lentus_7074	PRJNA937407	SAMN33407050	CP118776, CP118777, CP118778, CP118779, CP118780	06-06-2022	1	153645	10984	973181539	324X	2611010	2590488	2587	4	0.9791	0.3193	Mammaliicoccus lentus	1
