# Supplementary material for: Prevalence and Molecular Characterization of Methicillin-Resistant Staphylococci (MRS) and Mammaliicocci (MRM) in Dromedary Camels from Algeria: First Detection of SCCmec-mecC Hybrid in Methicillin-Resistant Mammaliicoccus lentus
Source: Antibiotics (Basel). 2023 Mar 29;12(4):674. doi: 10.3390/antibiotics12040674 (PMC10134997; doi:10.3390/antibiotics12040674)
Supplement: Supplementary file 1 [file antibiotics-12-00674-s001.zip › antibiotics-2293778-supplementary/Table S2.xlsx]

## Sheet: Supplementary Table S2
	Table S2. Number of Dromedary Nasal Swab Samples Collected in Each Farm
	Spcies	Date	Region	Farm	Total number of dromaderies	Number of samples
	Dromadery camel	13/12/2021	M'sila	1	35	10
	Dromadery camel	02/02/2022	M'sila	2	20	5
	Dromadery camel	27/02/2022	M'sila	3	40	10
	Dromadery camel	2022-06-06	Ouargla	4	15	5
	Dromadery camel	2022-06-06	Ouargla	5	15	5
	Dromadery camel	2022-06-06	Ouargla	6	20	5
	Dromadery camel	2022-06-06	Ouargla	7	25	6
