# Supplementary material for: Prevalence and Molecular Characterization of Methicillin-Resistant Staphylococci (MRS) and Mammaliicocci (MRM) in Dromedary Camels from Algeria: First Detection of SCCmec-mecC Hybrid in Methicillin-Resistant Mammaliicoccus lentus
Source: Antibiotics (Basel). 2023 Mar 29;12(4):674. doi: 10.3390/antibiotics12040674 (PMC10134997; doi:10.3390/antibiotics12040674)
Supplement: Supplementary file 1 [file antibiotics-12-00674-s001.zip › antibiotics-2293778-supplementary/Table S3.xlsx]

## Sheet: Supplementary Table S3
	Table S3. Sequence of primers used for mec gene amplification in this study.
	Genes	Primer sequence 5’→3’	Size (pb)	Program
	mecA	AAA ATC GAT GGT AAA GGT TGG C	533	(94 °C 30 s, 55 °C 30 s, 72 °C 1 min) × 40 cycles and 72 °C 5 min
		AGT TCT GCA GTA CCG GAT TTG C
	mecC	GAA AAA AAG GCT TAG AAC GCC TC	718	94 °C 15 min (94 °C 30 s, 50 °C 1 min, 72 °C 1 min) × 35 cycles and 10 min at 72 °C
		CCT GAA TC[W] GCT AAT AAT ATT TC
